# Supplementary material for: Clinicopathological and genomic features of superficial esophageal squamous cell carcinomas in nondrinker, nonsmoker females
Source: Cancer Med. 2024 Mar 8;13(4):e7078. doi: 10.1002/cam4.7078 (PMC10923044; doi:10.1002/cam4.7078)
Supplement: Supplementary file 2 — Table S2. Raw data of gene mutations identified by genetic analysis. [file CAM4-13-e7078-s003.xlsx]

## Sheet: merge_intervar_filter_pass_fiel
Tumor_Sample_Barcode	Start_Position	End_Position	Hugo_Symbol	Chromosome	Variant_Classification	HGVSc	HGVSp_Short	t_depth	t_alt_count	SIFT	PolyPhen	CLIN_SIG	gnomAD_AF	MUTATION_EFFECT	tumor_vaf
DS04T	118339420	118339494	KMT2A	chr11	Splice_Site	c.433-67_440del	p.X145_splice	152	18					Likely Loss-of-function	0.118421
DS04T	139390941	139390941	NOTCH1	chr9	Missense_Mutation	c.7250C>A	p.P2417Q	145	23	tolerated(0.73)	benign(0.009)		4.23e-06	Likely Gain-of-function	0.158621
DS04T	139413162	139413162	NOTCH1	chr9	Nonsense_Mutation	c.980G>A	p.W327*	267	18					Likely Loss-of-function	0.0674157
DS04T	142186912	142186931	ATR	chr3	Splice_Site	c.6553-21_6553-2del	p.X2185_splice	73	4				4e-06	Likely Loss-of-function	0.0547945
DS04T	142281313	142281313	ATR	chr3	Nonsense_Mutation	c.931A>T	p.R311*	164	10					Likely Loss-of-function	0.0609756
DS04T	178098815	178098815	NFE2L2	chr2	Missense_Mutation	c.230A>T	p.D77V	553	156	deleterious(0)	probably_damaging(0.999)			Likely Gain-of-function	0.282098
DS04T	18266931	18267003	PIK3R2	chr19	Frame_Shift_Del	c.244_316del	p.A82Sfs*24	169	19					Likely Loss-of-function	0.112426
DS04T	2120572	2120572	TSC2	chr16	Missense_Mutation	c.1832G>A	p.R611Q	80	8	deleterious(0)	probably_damaging(0.986)	not_provided,pathogenic		Loss-of-function	0.1
DS04T	32910561	32910657	BRCA2	chr13	Frame_Shift_Del	c.2077_2173del	p.C693Kfs*5	409	35					Likely Loss-of-function	0.0855746
DS04T	32920978	32920978	BRCA2	chr13	Nonsense_Mutation	c.6952C>T	p.R2318*	91	4			pathogenic		Likely Loss-of-function	0.043956
DS04T	3781195	3781195	CREBBP	chr16	Missense_Mutation	c.5170G>A	p.E1724K	85	4	deleterious(0.01)	probably_damaging(0.995)	pathogenic		Unknown	0.0470588
DS04T	41565412	41565505	EP300	chr22	Splice_Site	c.4173-88_4178del	p.X1391_splice	96	28					Likely Loss-of-function	0.291667
DS04T	45796921	45797011	MUTYH	chr1	Splice_Site	c.1315-5_1400del	p.X439_splice	505	37					Likely Loss-of-function	0.0732673
DS04T	47166020	47166020	SETD2	chr3	Nonsense_Mutation	c.106C>T	p.Q36*	153	12					Likely Loss-of-function	0.0784314
DS04T	47688521	47688689	SPOP	chr17	Splice_Site	c.611_658+121del	p.X204_splice	373	26					Likely Loss-of-function	0.0697051
DS04T	52723118	52723118	PPP2R1A	chr19	Splice_Site	c.1302+1G>C	p.X434_splice	83	5					Likely Loss-of-function	0.060241
DS04T	55211097	55211097	EGFR	chr7	Missense_Mutation	c.340G>A	p.E114K	199	10	deleterious(0.04)	benign(0.012)			Likely Gain-of-function	0.0502513
DS04T	62305400	62305490	RTEL1	chr20	Splice_Site	c.973_991+72del	p.X325_splice	228	11			likely_pathogenic	1.6e-05	Likely Loss-of-function	0.0482456
DS04T	62316900	62316977	RTEL1	chr20	Splice_Site	c.1300_1338+39del	p.X434_splice	185	8					Likely Loss-of-function	0.0432432
DS04T	69061276	69061276	RAD51B	chr14	Nonsense_Mutation	c.1111C>T	p.Q371*	183	8					Likely Loss-of-function	0.0437158
DS04T	71037144	71037144	FOXP1	chr3	Splice_Site	c.1152+1G>A	p.X384_splice	215	10			pathogenic		Likely Loss-of-function	0.0465116
DS04T	72830554	72830554	ZFHX3	chr16	Nonsense_Mutation	c.6027C>G	p.Y2009*	248	12					Likely Loss-of-function	0.0483871
DS04T	88677032	88677032	BMPR1A	chr10	Nonsense_Mutation	c.817C>T	p.R273*	140	6			pathogenic		Likely Loss-of-function	0.0428571
DS08T	178098805	178098807	NFE2L2	chr2	In_Frame_Del	c.238_240del	p.T80del	680	212					Gain-of-function	0.311765
DS08T	193202135	193202186	CDC73	chr1	Frame_Shift_Del	c.1170_1221del	p.D390Efs*21	434	23					Likely Loss-of-function	0.0529954
DS08T	49439847	49439847	KMT2D	chr12	Splice_Site	c.4693+1G>A	p.X1565_splice	169	72					Likely Loss-of-function	0.426036
DS08T	52441184	52441269	BAP1	chr3	Splice_Site	c.501_580+6del	p.X167_splice	619	28					Likely Loss-of-function	0.0452342
DS08T	7577559	7577559	TP53	chr17	Missense_Mutation	c.722C>A	p.S241Y	651	195	deleterious(0)	probably_damaging(1)	pathogenic,likely_pathogenic		Loss-of-function	0.299539
DS08T	76953120	76953189	ATRX	chrX	Splice_Site	c.190-66_193del	p.X64_splice	365	37					Likely Loss-of-function	0.10137
DS09T	23885341	23885445	ID3	chr1	Splice_Site	c.*6_*25+85del		144	12					Likely Loss-of-function	0.0833333
DS09T	40993364	40993448	RAD51	chr15	Splice_Site	c.198_225+57del	p.X66_splice	71	6					Likely Loss-of-function	0.084507
DS10T	11106970	11106970	SMARCA4	chr19	Missense_Mutation	c.1675G>A	p.E559K	50	4	deleterious(0.01)	probably_damaging(0.948)	pathogenic		Unknown	0.08
DS10T	189585695	189585695	TP63	chr3	Missense_Mutation	c.956G>A	p.R319H	94	6	deleterious(0)	probably_damaging(1)	pathogenic		Unknown	0.0638298
DS10T	27105553	27105553	ARID1A	chr1	Nonsense_Mutation	c.5164C>T	p.R1722*	68	4			pathogenic		Likely Loss-of-function	0.0588235
DS10T	30322590	30322590	SUZ12	chr17	Nonsense_Mutation	c.1603C>T	p.R535*	70	4					Likely Loss-of-function	0.0571429
DS10T	31023408	31023408	ASXL1	chr20	Nonsense_Mutation	c.2893C>T	p.R965*	54	4			pathogenic	1.19e-05	Likely Loss-of-function	0.0740741
DS10T	39746856	39746856	TOP1	chr20	Nonsense_Mutation	c.1870C>T	p.R624*	57	4					Likely Loss-of-function	0.0701754
DS10T	42005580	42005580	MGA	chr15	Nonsense_Mutation	c.3316C>T	p.R1106*	89	6					Likely Loss-of-function	0.0674157
DS10T	45799201	45799201	MUTYH	chr1	Nonsense_Mutation	c.223C>T	p.Q75*	51	3					Likely Loss-of-function	0.0588235
DS10T	68331841	68331934	RAD51B	chr14	Splice_Site	c.443_452+84del	p.X148_splice	68	3					Likely Loss-of-function	0.0441176
DS10T	70344017	70344017	MED12	chrX	Nonsense_Mutation	c.1753C>T	p.R585*	53	4					Likely Loss-of-function	0.0754717
DS10T	7125493	7125493	INSR	chr19	Missense_Mutation	c.3059G>A	p.R1020Q	62	6	deleterious(0)	probably_damaging(0.938)	pathogenic	7.96e-06	Unknown	0.0967742
DS13T	118348887	118348986	KMT2A	chr11	Splice_Site	c.3542_3569+72del	p.X1181_splice	425	48					Likely Loss-of-function	0.112941
DS13T	118374133	118374172	KMT2A	chr11	Frame_Shift_Del	c.7527_7566del	p.G2510Sfs*3	807	41					Likely Loss-of-function	0.0508055
DS13T	135772693	135772795	TSC1	chr9	Splice_Site	c.2813+15_2853del	p.X938_splice	714	54					Likely Loss-of-function	0.0756303
DS13T	178936091	178936091	PIK3CA	chr3	Missense_Mutation	c.1633G>A	p.E545K	723	290	deleterious(0.02)	probably_damaging(0.909)	pathogenic,pathogenic/likely_pathogenic,not_provided,likely_pathogenic	4.03e-06	Gain-of-function	0.401107
DS13T	226567581	226567639	PARP1	chr1	Splice_Site	c.1527_1543+42del	p.X509_splice	165	17					Likely Loss-of-function	0.10303
DS13T	29432664	29432664	ALK	chr2	Missense_Mutation	c.3824G>A	p.R1275Q	141	7	deleterious(0)	probably_damaging(1)	pathogenic,likely_pathogenic,pathogenic,_risk_factor		Gain-of-function	0.0496454
DS13T	32439045	32439139	WT1	chr11	Splice_Site	c.934_950+78del	p.X312_splice	408	30					Likely Loss-of-function	0.0735294
DS13T	70008521	70008521	MITF	chr3	Nonsense_Mutation	c.1111C>T	p.R371*	349	78			pathogenic		Likely Loss-of-function	0.223496
DS13T	7576851	7576851	TP53	chr17	Splice_Site	c.993+2T>G	p.X331_splice	252	141			not_provided		Likely Loss-of-function	0.559524
DS13T	7578463	7578463	TP53	chr17	Missense_Mutation	c.467G>A	p.R156H	229	10	tolerated(0.54)	possibly_damaging(0.785)	uncertain_significance,conflicting_interpretations_of_pathogenicity	1.59e-05	Loss-of-function	0.0436681
DS14T	104352373	104352373	SUFU	chr10	Nonsense_Mutation	c.489G>A	p.W163*	111	5					Likely Loss-of-function	0.045045
DS14T	15297678	15297709	NOTCH3	chr19	Splice_Site	c.1931_1951+11del	p.X644_splice	87	4					Likely Gain-of-function	0.045977
DS14T	178098803	178098803	NFE2L2	chr2	Missense_Mutation	c.242G>A	p.G81D	195	42	deleterious(0)	probably_damaging(0.999)			Gain-of-function	0.215385
DS14T	178098803	178098803	NFE2L2	chr2	Missense_Mutation	c.242G>A	p.G81D	195	42	deleterious(0)	probably_damaging(0.999)			Gain-of-function	0.215385
DS14T	190718964	190718964	PMS1	chr2	Splice_Site	c.967-1G>A	p.X323_splice	62	11					Likely Loss-of-function	0.177419
DS14T	32413578	32413578	WT1	chr11	Nonsense_Mutation	c.1372C>T	p.R458*	150	13			pathogenic		Likely Loss-of-function	0.0866667
DS14T	359972	359972	AXIN1	chr16	Splice_Site	c.1116+1G>A	p.X372_splice	53	4					Likely Loss-of-function	0.0754717
DS14T	533881	533881	HRAS	chr11	Missense_Mutation	c.175G>A	p.A59T	74	5	tolerated(0.06)	benign(0.215)	likely_pathogenic		Gain-of-function	0.0675676
DS14T	64573835	64573900	MEN1	chr11	Splice_Site	c.928-60_933del	p.X310_splice	82	4					Likely Loss-of-function	0.0487805
DS14T	7577539	7577539	TP53	chr17	Missense_Mutation	c.742C>T	p.R248W	89	19	deleterious(0)	probably_damaging(1)	pathogenic,likely_pathogenic	3.98e-06	Loss-of-function	0.213483
DS15T	241671905	241671905	FH	chr1	Nonsense_Mutation	c.736C>T	p.Q246*	121	5			pathogenic		Likely Loss-of-function	0.0413223
DS15T	47144879	47144879	SETD2	chr3	Missense_Mutation	c.4874G>A	p.R1625H	249	14	deleterious(0)	probably_damaging(0.999)			Likely Loss-of-function	0.0562249
DS15T	73345932	73345932	DIS3	chr13	Splice_Site	c.1605+1G>A	p.X535_splice	192	17					Likely Loss-of-function	0.0885417
DS15T	7578518	7578518	TP53	chr17	Frame_Shift_Del	c.412del	p.A138Pfs*32	135	67					Likely Loss-of-function	0.496296
DS15T	8376078	8376079	PTPRD	chr9	Frame_Shift_Del	c.4518_4519del	p.S1506Rfs*15	84	6					Likely Loss-of-function	0.0714286
DS17T	11100087	11100087	SMARCA4	chr19	Nonsense_Mutation	c.1213A>T	p.K405*	111	10					Likely Loss-of-function	0.0900901
DS17T	111856448	111856448	SH2B3	chr12	Nonsense_Mutation	c.499G>T	p.G167*	85	5					Likely Loss-of-function	0.0588235
DS17T	131940693	131940693	RAD50	chr5	Splice_Site	c.2718+2T>C	p.X906_splice	167	10					Likely Loss-of-function	0.0598802
DS17T	1619301	1619409	TCF3	chr19	Splice_Site	c.1232_1326+14del	p.X411_splice	163	19					Likely Loss-of-function	0.116564
DS17T	50783444	50783538	CYLD	chr16	Splice_Site	c.-123-40_-69del		105	8					Likely Loss-of-function	0.0761905
DS17T	7578392	7578392	TP53	chr17	Nonsense_Mutation	c.538G>T	p.E180*	200	61			pathogenic		Likely Loss-of-function	0.305
DS17T	7578497	7578497	TP53	chr17	Frame_Shift_Del	c.433del	p.L145Cfs*25	263	69					Likely Loss-of-function	0.262357
DS20T	7578208	7578208	TP53	chr17	Missense_Mutation	c.641A>G	p.H214R	519	155	deleterious(0.02)	probably_damaging(0.936)	likely_pathogenic		Inconclusive	0.298651
DS20T	7578394	7578394	TP53	chr17	Missense_Mutation	c.536A>G	p.H179R	380	90	deleterious(0)	probably_damaging(0.98)	conflicting_interpretations_of_pathogenicity,likely_pathogenic,uncertain_significance	3.98e-06	Loss-of-function	0.236842
DS21T	118348887	118348986	KMT2A	chr11	Splice_Site	c.3542_3569+72del	p.X1181_splice	351	42					Likely Loss-of-function	0.119658
DS21T	135776860	135776974	TSC1	chr9	Splice_Site	c.2502+2_2502+116del	p.X834_splice	162	21					Likely Loss-of-function	0.12963
DS21T	139405664	139405664	NOTCH1	chr9	Nonsense_Mutation	c.2527G>T	p.E843*	115	81					Likely Loss-of-function	0.704348
DS21T	157502271	157502271	ARID1B	chr6	Nonsense_Mutation	c.3304C>T	p.R1102*	283	12			pathogenic		Likely Loss-of-function	0.0424028
DS21T	1615789	1615849	TCF3	chr19	Splice_Site	c.1451-29_1482del	p.X484_splice	88	5					Likely Loss-of-function	0.0568182
DS21T	17122508	17122508	FLCN	chr17	Nonsense_Mutation	c.887C>G	p.S296*	77	5			pathogenic	3.98e-06	Likely Loss-of-function	0.0649351
DS21T	18278049	18278049	PIK3R2	chr19	Missense_Mutation	c.1669G>A	p.D557N	181	10	deleterious(0)	probably_damaging(0.961)			Likely Loss-of-function	0.0552486
DS21T	23646833	23646833	PALB2	chr16	Nonsense_Mutation	c.1034T>A	p.L345*	237	14					Likely Loss-of-function	0.0590717
DS21T	39914619	39914619	BCOR	chrX	Splice_Site	c.4741+2T>C	p.X1581_splice	128	6					Likely Loss-of-function	0.046875
DS21T	39933987	39933987	BCOR	chrX	Nonsense_Mutation	c.612C>A	p.Y204*	196	10					Likely Loss-of-function	0.0510204
DS21T	39934435	39934435	BCOR	chrX	Splice_Site	c.166-2del	p.X56_splice	131	13					Likely Loss-of-function	0.0992366
DS21T	41306624	41306624	PTPRT	chr20	Nonsense_Mutation	c.1035T>G	p.Y345*	131	11					Likely Loss-of-function	0.0839695
DS21T	45371793	45371793	SMAD2	chr18	Nonsense_Mutation	c.1198C>T	p.Q400*	272	12					Likely Loss-of-function	0.0441176
DS21T	49428593	49428593	KMT2D	chr12	Splice_Site	c.10355+2T>C	p.X3452_splice	123	13					Likely Loss-of-function	0.105691
DS21T	49448484	49448706	KMT2D	chr12	Splice_Site	c.153_227del	p.X51_splice	545	40					Likely Loss-of-function	0.0733945
DS21T	53243872	53243960	KDM5C	chrX	Frame_Shift_Del	c.1033_1121del	p.C345Gfs*3	364	28					Likely Loss-of-function	0.0769231
DS21T	68849663	68849663	CDH1	chr16	Splice_Site	c.1565+1G>A	p.X522_splice	58	3			pathogenic		Likely Loss-of-function	0.0517241
DS21T	7578244	7578244	TP53	chr17	Missense_Mutation	c.605G>A	p.R202H	194	13	tolerated(0.32)	benign(0.005)	uncertain_significance,conflicting_interpretations_of_pathogenicity,not_provided		Likely Loss-of-function	0.0670103
DS21T	7578407	7578407	TP53	chr17	Missense_Mutation	c.523C>T	p.R175C	114	5	deleterious(0)	probably_damaging(0.998)	uncertain_significance,conflicting_interpretations_of_pathogenicity,likely_pathogenic	1.59e-05	Likely Loss-of-function	0.0438596
DS21T	7578413	7578413	TP53	chr17	Missense_Mutation	c.517G>C	p.V173L	118	77	deleterious(0)	possibly_damaging(0.827)			Loss-of-function	0.652542
DS23T	15276317	15276317	NOTCH3	chr19	Nonsense_Mutation	c.5677C>T	p.R1893*	677	215				4.02e-06	Likely Gain-of-function	0.317578
DS23T	1803568	1803568	FGFR3	chr4	Missense_Mutation	c.746C>G	p.S249C	345	106	deleterious(0.01)	probably_damaging(0.978)	likely_pathogenic,pathogenic		Gain-of-function	0.307246
DS23T	40877463	40877463	PTPRT	chr20	Splice_Site	c.2177-1G>A	p.X726_splice	391	21					Likely Loss-of-function	0.0537084
DS23T	49426187	49426187	KMT2D	chr12	Nonsense_Mutation	c.12301C>T	p.Q4101*	672	170					Likely Loss-of-function	0.252976
DS23T	7578479	7578479	TP53	chr17	Missense_Mutation	c.451C>T	p.P151S	805	544	deleterious(0.01)	possibly_damaging(0.798)	pathogenic,likely_pathogenic		Loss-of-function	0.675776
DS23T	80024786	80024786	MSH3	chr5	Splice_Site	c.1568+2T>G	p.X523_splice	231	10					Likely Loss-of-function	0.04329
DS24T	125525194	125525206	CHEK1	chr11	Frame_Shift_Del	c.1411_1423del	p.I471Pfs*13	376	51					Likely Loss-of-function	0.135638
DS24T	138664844	138664955	FOXL2	chr3	Frame_Shift_Del	c.610_721del	p.W204Rfs*30	304	16					Likely Loss-of-function	0.0526316
DS24T	152346008	152346008	XRCC2	chr7	Missense_Mutation	c.562C>T	p.R188C	224	12	deleterious(0)	possibly_damaging(0.873)	uncertain_significance	1.19e-05	Likely Loss-of-function	0.0535714
DS24T	23647333	23647336	PALB2	chr16	Frame_Shift_Del	c.531_534del	p.K177Nfs*15	383	86					Likely Loss-of-function	0.224543
DS24T	49425704	49425704	KMT2D	chr12	Nonsense_Mutation	c.12784C>T	p.Q4262*	88	8					Likely Loss-of-function	0.0909091
DS24T	72889982	72890278	SHQ1	chr3	Splice_Site	c.404_486+214del	p.X135_splice	743	37					Likely Loss-of-function	0.0497981
DS24T	7579494	7579494	TP53	chr17	Nonsense_Mutation	c.193A>T	p.R65*	149	81			pathogenic		Likely Loss-of-function	0.543624
DS24T	8097860	8097860	GATA3	chr10	Splice_Site	c.241+1G>A	p.X81_splice	82	16					Likely Loss-of-function	0.195122
DS29T	106157137	106157137	TET2	chr4	Nonsense_Mutation	c.2038A>T	p.R680*	371	28					Likely Loss-of-function	0.0754717
DS29T	108216545	108216545	ATM	chr11	Missense_Mutation	c.8494C>T	p.R2832C	203	13	deleterious(0)	probably_damaging(0.994)	pathogenic/likely_pathogenic,pathogenic,likely_pathogenic	3.18e-05	Likely Loss-of-function	0.0640394
DS29T	112176863	112176863	APC	chr5	Nonsense_Mutation	c.5572C>T	p.R1858*	268	18			pathogenic		Likely Loss-of-function	0.0671642
DS29T	123195556	123195681	STAG2	chrX	Splice_Site	c.1535-62_1598del	p.X512_splice	374	20					Likely Loss-of-function	0.0534759
DS29T	29652886	29652967	NF1	chr17	Frame_Shift_Del	c.4886_4967del	p.L1629Qfs*42	332	22					Likely Loss-of-function	0.0662651
DS29T	57484608	57484608	GNAS	chr20	Missense_Mutation	c.2621G>A	p.R874H	216	9	deleterious(0)	probably_damaging(0.999)	pathogenic		Unknown	0.0416667
DS29T	7577098	7577098	TP53	chr17	Missense_Mutation	c.840A>T	p.R280S	116	32	deleterious(0.03)	possibly_damaging(0.843)			Likely Loss-of-function	0.275862
DS33T	142272572	142272648	ATR	chr3	Splice_Site	c.2532+19_2543del	p.X844_splice	415	20					Likely Loss-of-function	0.0481928
DS33T	7577114	7577114	TP53	chr17	Missense_Mutation	c.824G>T	p.C275F	213	12	deleterious(0)	probably_damaging(0.99)	likely_pathogenic		Likely Loss-of-function	0.056338
DS33T	7578449	7578449	TP53	chr17	Missense_Mutation	c.481G>A	p.A161T	197	44	deleterious(0)	probably_damaging(0.998)	uncertain_significance,conflicting_interpretations_of_pathogenicity,likely_pathogenic		Likely Loss-of-function	0.22335
DS33T	89259117	89259117	EPHA3	chr3	Frame_Shift_Del	c.264del	p.R89Gfs*25	425	28					Likely Loss-of-function	0.0658824
DS34T	7217397	7217397	GPS2	chr17	Splice_Site	c.397+2T>A	p.X133_splice	64	7					Likely Loss-of-function	0.109375
DS34T	72828579	72828579	ZFHX3	chr16	Nonsense_Mutation	c.8002C>T	p.R2668*	61	23					Likely Loss-of-function	0.377049
DS34T	8501053	8501053	PTPRD	chr9	Nonsense_Mutation	c.1829C>A	p.S610*	74	9					Likely Loss-of-function	0.121622
DS35T	120458147	120458147	NOTCH2	chr1	Nonsense_Mutation	c.7198C>T	p.R2400*	204	9			pathogenic	7.96e-06	Likely Gain-of-function	0.0441176
DS35T	151860568	151860631	KMT2C	chr7	Frame_Shift_Del	c.10031_10094del	p.L3344Qfs*19	474	32					Likely Loss-of-function	0.0675105
DS35T	41239762	41239762	FOXO1	chr13	Nonsense_Mutation	c.588C>G	p.Y196*	68	5					Likely Loss-of-function	0.0735294
DS35T	46246224	46246224	ARID2	chr12	Nonsense_Mutation	c.4318C>T	p.Q1440*	231	24			likely_pathogenic		Likely Loss-of-function	0.103896
DS35T	71948181	71948181	INPPL1	chr11	Nonsense_Mutation	c.2893G>T	p.G965*	88	4					Likely Loss-of-function	0.0454545
DS35T	7579533	7579533	TP53	chr17	Nonsense_Mutation	c.154C>T	p.Q52*	62	12					Likely Loss-of-function	0.193548
DS35T	76939409	76939409	ATRX	chrX	Frame_Shift_Del	c.1339del	p.E447Kfs*23	111	8					Likely Loss-of-function	0.0720721
DS35T	85961426	85961426	EED	chr11	Frame_Shift_Del	c.206del	p.G69Efs*17	295	14					Likely Loss-of-function	0.0474576
DS35T	95569743	95569743	DICER1	chr14	Nonsense_Mutation	c.3990T>A	p.Y1330*	131	8					Likely Loss-of-function	0.0610687
DS37T	36212693	36212746	KMT2B	chr19	Splice_Site	c.2448_2457+44del	p.X816_splice	97	11					Likely Loss-of-function	0.113402
DS37T	49420241	49420241	KMT2D	chr12	Nonsense_Mutation	c.15508C>T	p.Q5170*	213	16					Likely Loss-of-function	0.0751174
DS37T	7578394	7578394	TP53	chr17	Missense_Mutation	c.536A>G	p.H179R	112	16	deleterious(0)	probably_damaging(0.98)	conflicting_interpretations_of_pathogenicity,likely_pathogenic,uncertain_significance	3.98e-06	Loss-of-function	0.142857
DS37T	85989562	85989562	EED	chr11	Nonsense_Mutation	c.1321C>T	p.R441*	219	11				3.99e-06	Likely Loss-of-function	0.0502283
DS39T	178952085	178952085	PIK3CA	chr3	Missense_Mutation	c.3140A>T	p.H1047L	72	18	tolerated(0.44)	benign(0.007)	pathogenic,likely_pathogenic	4.03e-06	Gain-of-function	0.25
DS40T	41556727	41556727	EP300	chr22	Splice_Site	c.3671+1G>C	p.X1224_splice	733	423					Likely Loss-of-function	0.57708
DS40T	7577094	7577094	TP53	chr17	Missense_Mutation	c.844C>T	p.R282W	929	479	deleterious(0)	probably_damaging(1)	pathogenic,pathogenic/likely_pathogenic,likely_pathogenic	3.98e-06	Likely Loss-of-function	0.515608
DS41T	7577105	7577105	TP53	chr17	Missense_Mutation	c.833C>T	p.P278L	185	30	deleterious(0)	probably_damaging(1)	uncertain_significance,pathogenic,likely_pathogenic		Loss-of-function	0.162162
DS41T	91290721	91290721	BLM	chr15	Splice_Site	c.98+1G>A	p.X33_splice	136	6			likely_pathogenic	1.3e-05	Likely Loss-of-function	0.0441176
DS42T	120539944	120539944	NOTCH2	chr1	Nonsense_Mutation	c.427C>T	p.Q143*	397	78					Likely Loss-of-function	0.196474
DS42T	15292436	15292536	NOTCH3	chr19	Frame_Shift_Del	c.2643_2743del	p.P882Lfs*47	486	80					Likely Gain-of-function	0.164609
DS42T	187628329	187628329	FAT1	chr4	Nonsense_Mutation	c.2653C>T	p.R885*	239	11					Likely Loss-of-function	0.0460251
DS42T	40864899	40864899	PTPRT	chr20	Splice_Site	c.2313-1G>C	p.X771_splice	243	66					Likely Loss-of-function	0.271605
DS43T	25471118	25471118	DNMT3A	chr2	Frame_Shift_Del	c.643del	p.E215Rfs*10	132	8					Likely Loss-of-function	0.0606061
DS43T	37618710	37618711	CDK12	chr17	Frame_Shift_Del	c.389_390del	p.K130Rfs*26	534	28					Likely Loss-of-function	0.0524345
DS43T	7577142	7577142	TP53	chr17	Missense_Mutation	c.796G>A	p.G266R	323	29	deleterious(0.03)	probably_damaging(0.951)	uncertain_significance,pathogenic,likely_pathogenic		Loss-of-function	0.0897833
DS43T	7579311	7579311	TP53	chr17	Splice_Site	c.375+1G>A	p.X125_splice	181	75			likely_pathogenic,not_provided		Likely Loss-of-function	0.414365
DS44T	102206786	102206786	BIRC3	chr11	Nonsense_Mutation	c.1414G>T	p.G472*	136	9					Likely Loss-of-function	0.0661765
DS44T	108126874	108126942	ATM	chr11	Splice_Site	c.2125-61_2132del	p.X709_splice	67	3					Likely Loss-of-function	0.0447761
DS44T	110249413	110249413	KLF4	chr9	Nonsense_Mutation	c.1160C>A	p.S387*	87	12					Likely Loss-of-function	0.137931
DS44T	112174446	112174557	APC	chr5	Frame_Shift_Del	c.3159_3270del	p.K1053Nfs*36	275	15					Likely Loss-of-function	0.0545455
DS44T	11348744	11348744	SOCS1	chr16	Missense_Mutation	c.592C>T	p.P198S	75	38	tolerated(0.22)	benign(0.082)			Likely Loss-of-function	0.506667
DS44T	143226690	143226690	INPP4B	chr4	Nonsense_Mutation	c.424C>T	p.R142*	64	4				4.04e-06	Likely Loss-of-function	0.0625
DS44T	151859468	151859468	KMT2C	chr7	Frame_Shift_Del	c.11194del	p.E3732Rfs*13	129	10					Likely Loss-of-function	0.0775194
DS44T	152357771	152357820	XRCC2	chr7	Splice_Site	c.87_121+15del	p.X29_splice	92	6					Likely Loss-of-function	0.0652174
DS44T	187519215	187519215	FAT1	chr4	Nonsense_Mutation	c.12168T>A	p.C4056*	95	6					Likely Loss-of-function	0.0631579
DS44T	25965587	25965587	ASXL2	chr2	Nonsense_Mutation	c.3619A>T	p.K1207*	160	16					Likely Loss-of-function	0.1
DS44T	25973162	25973177	ASXL2	chr2	Frame_Shift_Del	c.1248_1263del	p.A417*	176	8					Likely Loss-of-function	0.0454545
DS44T	29130427	29130427	CHEK2	chr22	Nonsense_Mutation	c.283C>T	p.R95*	98	5			pathogenic	7.96e-06	Likely Loss-of-function	0.0510204
DS44T	29509684	29509684	NF1	chr17	Splice_Site	c.888+1G>A	p.X296_splice	185	44			pathogenic		Likely Loss-of-function	0.237838
DS44T	31369176	31369176	DNMT3B	chr20	Nonsense_Mutation	c.160C>T	p.R54*	80	6				3.98e-06	Likely Loss-of-function	0.075
DS44T	39725813	39725921	TOP1	chr20	Splice_Site	c.731-45_794del	p.X244_splice	167	10					Likely Loss-of-function	0.0598802
DS44T	41545978	41545978	EP300	chr22	Frame_Shift_Del	c.2593del	p.T865Hfs*81	215	14					Likely Loss-of-function	0.0651163
DS44T	42021440	42021440	MGA	chr15	Nonsense_Mutation	c.3736C>T	p.R1246*	154	9					Likely Loss-of-function	0.0584416
DS44T	45798433	45798433	MUTYH	chr1	Splice_Site	c.567+2T>G	p.X189_splice	104	13					Likely Loss-of-function	0.125
DS44T	48027885	48027888	MSH6	chr2	Frame_Shift_Del	c.2763_2766del	p.K923Lfs*21	116	5					Likely Loss-of-function	0.0431034
DS44T	48028135	48028135	MSH6	chr2	Nonsense_Mutation	c.3013C>T	p.R1005*	77	5			pathogenic	4.78e-06	Likely Loss-of-function	0.0649351
DS44T	48934253	48934260	RB1	chr13	Frame_Shift_Del	c.709_716del	p.E237*	127	47					Likely Loss-of-function	0.370079
DS44T	52582252	52582252	PBRM1	chr3	Splice_Site	c.4577-1G>T	p.X1526_splice	59	5					Likely Loss-of-function	0.0847458
DS44T	70333037	70333037	TET1	chr10	Nonsense_Mutation	c.942C>A	p.C314*	114	5					Likely Loss-of-function	0.0438596
DS44T	72427754	72427754	RYBP	chr3	Nonsense_Mutation	c.736C>T	p.Q246*	96	9					Likely Loss-of-function	0.09375
DS44T	7578463	7578463	TP53	chr17	Missense_Mutation	c.467G>C	p.R156P	75	26	tolerated(0.22)	possibly_damaging(0.876)	uncertain_significance,likely_pathogenic		Likely Loss-of-function	0.346667
DS44T	76855891	76855991	ATRX	chrX	Splice_Site	c.5609_5697+12del	p.X1870_splice	163	15					Likely Loss-of-function	0.0920245
DS44T	76939871	76939871	ATRX	chrX	Nonsense_Mutation	c.877C>T	p.Q293*	96	6					Likely Loss-of-function	0.0625
DS44T	89805739	89805896	FANCA	chr16	Splice_Site	c.4000_4011-42del	p.X1334_splice	80	27					Likely Loss-of-function	0.3375
DS44T	89816250	89816315	FANCA	chr16	Splice_Site	c.3067-5_3127del	p.X1023_splice	64	3					Likely Loss-of-function	0.046875
DS47T	102195769	102195769	BIRC3	chr11	Nonsense_Mutation	c.529C>T	p.Q177*	329	20					Likely Loss-of-function	0.0607903
DS47T	178936091	178936091	PIK3CA	chr3	Missense_Mutation	c.1633G>A	p.E545K	1314	146	deleterious(0.02)	probably_damaging(0.909)	pathogenic,pathogenic/likely_pathogenic,not_provided,likely_pathogenic	4.03e-06	Gain-of-function	0.111111
DS47T	189455659	189455659	TP63	chr3	Splice_Site	c.191+2T>A	p.X64_splice	694	29					Likely Loss-of-function	0.0417867
DS47T	32414218	32414218	WT1	chr11	Missense_Mutation	c.1333C>T	p.H445Y	117	9	deleterious_low_confidence(0)	probably_damaging(0.998)	pathogenic		Likely Loss-of-function	0.0769231
DS47T	41245348	41245348	BRCA1	chr17	Nonsense_Mutation	c.2200A>T	p.K734*	359	28					Likely Loss-of-function	0.0779944
DS47T	47164949	47164949	SETD2	chr3	Nonsense_Mutation	c.1177C>T	p.R393*	229	12					Likely Loss-of-function	0.0524017
DS47T	49433388	49433388	KMT2D	chr12	Nonsense_Mutation	c.8059C>T	p.R2687*	136	7			pathogenic		Likely Loss-of-function	0.0514706
DS47T	52643249	52643354	PBRM1	chr3	Splice_Site	c.2542_2567+80del	p.X848_splice	291	14					Likely Loss-of-function	0.04811
DS47T	7578275	7578275	TP53	chr17	Nonsense_Mutation	c.574C>T	p.Q192*	260	131			pathogenic		Likely Loss-of-function	0.503846
DS47T	7578535	7578537	TP53	chr17	In_Frame_Del	c.393_395del	p.N131del	242	53					Likely Loss-of-function	0.219008
DS47T	80037300	80037300	MSH3	chr5	Nonsense_Mutation	c.1586C>A	p.S529*	88	7					Likely Loss-of-function	0.0795455
DS51T	109308835	109308895	SESN1	chr6	Splice_Site	c.1570-62_1570-2del	p.X524_splice	161	8					Likely Loss-of-function	0.0496894
DS51T	139393659	139393659	NOTCH1	chr9	Frame_Shift_Del	c.5987del	p.T1996Rfs*4	152	8					Likely Loss-of-function	0.0526316
DS51T	150004770	150004774	LATS1	chr6	Frame_Shift_Del	c.1451_1455del	p.T484Sfs*49	278	30					Loss-of-function	0.107914
DS51T	32915207	32915207	BRCA2	chr13	Nonsense_Mutation	c.6715G>T	p.E2239*	135	6			pathogenic		Likely Loss-of-function	0.0444444
DS51T	46287315	46287315	ARID2	chr12	Nonsense_Mutation	c.5260C>T	p.R1754*	153	7			pathogenic		Likely Loss-of-function	0.0457516
DS51T	70338654	70338654	MED12	chrX	Missense_Mutation	c.50C>A	p.P17Q	109	8	tolerated(0.1)	benign(0.175)			Likely Loss-of-function	0.0733945
DS51T	7578265	7578265	TP53	chr17	Missense_Mutation	c.584T>C	p.I195T	205	110	deleterious(0)	probably_damaging(0.993)	likely_pathogenic,pathogenic		Likely Loss-of-function	0.536585
DS51T	76938041	76938041	ATRX	chrX	Nonsense_Mutation	c.2707G>T	p.E903*	252	48					Likely Loss-of-function	0.190476
DS52T	139397691	139397692	NOTCH1	chr9	Nonsense_Mutation	c.5109_5110delinsTT	p.G1704*	285	14					Likely Loss-of-function	0.0491228
DS52T	41565530	41565530	EP300	chr22	Missense_Mutation	c.4196A>G	p.D1399G	593	24	deleterious(0)	probably_damaging(0.999)			Likely Loss-of-function	0.0404722
DS52T	71064791	71064890	FOXP1	chr3	Splice_Site	c.876-86_889del	p.X292_splice	373	22					Likely Loss-of-function	0.0589812
DS52T	7578427	7578427	TP53	chr17	Missense_Mutation	c.503A>G	p.H168R	547	27	deleterious(0)	possibly_damaging(0.906)	likely_pathogenic,uncertain_significance		Loss-of-function	0.0493601
DS52T	7579485	7579485	TP53	chr17	Nonsense_Mutation	c.202G>T	p.E68*	456	225			pathogenic		Likely Loss-of-function	0.493421
DS54T	109323548	109323548	SESN1	chr6	Splice_Site	c.280-2A>G	p.X94_splice	78	20					Likely Loss-of-function	0.25641
DS54T	31022592	31022592	ASXL1	chr20	Nonsense_Mutation	c.2077C>T	p.R693*	86	16			pathogenic	3.98e-06	Likely Loss-of-function	0.186047
DS54T	88671991	88672082	BMPR1A	chr10	Splice_Site	c.533_624del	p.X178_splice	128	19					Likely Loss-of-function	0.148438
DS55T	202141454	202141569	CASP8	chr2	Splice_Site	c.838-92_861del	p.X280_splice	558	32					Likely Loss-of-function	0.0573477
DS55T	49426781	49426781	KMT2D	chr12	Nonsense_Mutation	c.11707C>T	p.Q3903*	164	31					Likely Loss-of-function	0.189024
DS55T	7577534	7577535	TP53	chr17	Missense_Mutation	c.746_747delinsTT	p.R249I	349	160	deleterious(0)	probably_damaging(0.975)			Likely Loss-of-function	0.458453
DS55T	8460357	8460489	PTPRD	chr9	Splice_Site	c.3797_3875+54del	p.X1266_splice	461	66					Likely Loss-of-function	0.143167
DS56T	131915725	131915783	RAD50	chr5	Splice_Site	c.727_756+29del	p.X243_splice	235	20					Likely Loss-of-function	0.0851064
DS56T	142226772	142226772	ATR	chr3	Splice_Site	c.5031+1G>T	p.X1677_splice	89	7					Likely Loss-of-function	0.0786517
DS56T	38643343	38643506	SPRED1	chr15	Frame_Shift_Del	c.814_977del	p.E272Kfs*5	698	40					Likely Loss-of-function	0.0573066
DS56T	41021833	41021833	RAD51	chr15	Splice_Site	c.777+1G>A	p.X259_splice	94	4					Likely Loss-of-function	0.0425532
DS56T	41134763	41134763	FOXO1	chr13	Nonsense_Mutation	c.865G>T	p.G289*	170	8					Likely Loss-of-function	0.0470588
DS57T	139407969	139407969	NOTCH1	chr9	Frame_Shift_Del	c.2228del	p.P743Lfs*29	204	18					Likely Loss-of-function	0.0882353
DS57T	2132478	2132478	TSC2	chr16	Nonsense_Mutation	c.3856C>T	p.Q1286*	177	8					Likely Loss-of-function	0.0451977
DS57T	7578394	7578394	TP53	chr17	Missense_Mutation	c.536A>T	p.H179L	220	150	tolerated(0.12)	benign(0.396)	uncertain_significance,likely_pathogenic		Loss-of-function	0.681818
DS59T	178098815	178098815	NFE2L2	chr2	Missense_Mutation	c.230A>G	p.D77G	447	58	deleterious(0)	probably_damaging(0.998)			Likely Gain-of-function	0.129754
DS59T	72828726	72828726	ZFHX3	chr16	Nonsense_Mutation	c.7855G>T	p.E2619*	206	19					Likely Loss-of-function	0.092233
DS59T	7578266	7578266	TP53	chr17	Missense_Mutation	c.583A>T	p.I195F	270	72	deleterious(0)	probably_damaging(0.984)	likely_pathogenic		Likely Loss-of-function	0.266667
DS59T	8465448	8465541	PTPRD	chr9	Splice_Site	c.3639_3714+18del	p.X1213_splice	369	31					Likely Loss-of-function	0.0840108
DS60T	10265385	10265385	DNMT1	chr19	Missense_Mutation	c.1709C>T	p.A570V	52	4	deleterious(0)	probably_damaging(0.999)	pathogenic		Unknown	0.0769231
DS60T	112174799	112174799	APC	chr5	Nonsense_Mutation	c.3508A>T	p.K1170*	56	8					Likely Loss-of-function	0.142857
DS60T	118343198	118343198	KMT2A	chr11	Nonsense_Mutation	c.1324C>T	p.R442*	73	6					Likely Loss-of-function	0.0821918
DS60T	36224574	36224574	KMT2B	chr19	Nonsense_Mutation	c.7036G>T	p.E2346*	66	3					Likely Loss-of-function	0.0454545
DS60T	43748891	43748891	TP53BP1	chr15	Nonsense_Mutation	c.1915C>T	p.R639*	51	4					Likely Loss-of-function	0.0784314
DS60T	49434329	49434329	KMT2D	chr12	Frame_Shift_Del	c.7224del	p.S2409Pfs*17	98	12					Likely Loss-of-function	0.122449
DS60T	53228310	53228310	KDM5C	chrX	Missense_Mutation	c.2092G>A	p.E698K	79	6	deleterious(0)	benign(0.253)	likely_pathogenic		Unknown	0.0759494
DS60T	62007455	62007455	CD79B	chr17	Missense_Mutation	c.412G>A	p.G138S	59	4	deleterious(0.04)	probably_damaging(0.921)	pathogenic		Unknown	0.0677966
DS60T	97873842	97873842	FANCC	chr9	Nonsense_Mutation	c.1232T>A	p.L411*	133	13					Likely Loss-of-function	0.0977444
DS61T	37053590	37053590	MLH1	chr3	Missense_Mutation	c.677G>A	p.R226Q	64	4	deleterious(0.01)	possibly_damaging(0.832)	pathogenic		Unknown	0.0625
DS61T	49424741	49424741	KMT2D	chr12	Nonsense_Mutation	c.13606C>T	p.R4536*	54	3			pathogenic		Likely Loss-of-function	0.0555556
DS61T	7578271	7578271	TP53	chr17	Missense_Mutation	c.578A>G	p.H193R	96	57	deleterious(0)	probably_damaging(1)	likely_pathogenic		Likely Loss-of-function	0.59375
DS63T	139404241	139404241	NOTCH1	chr9	Nonsense_Mutation	c.2913C>A	p.C971*	89	8					Likely Loss-of-function	0.0898876
DS63T	32971034	32971034	BRCA2	chr13	Splice_Site	c.9502-1G>T	p.X3168_splice	172	44					Likely Loss-of-function	0.255814
DS63T	3781324	3781326	CREBBP	chr16	In_Frame_Del	c.5039_5041del	p.S1680del	150	6					Likely Loss-of-function	0.04
DS63T	48881426	48881426	RB1	chr13	Nonsense_Mutation	c.148G>T	p.E50*	149	10					Likely Loss-of-function	0.0671141
DS63T	7573982	7573982	TP53	chr17	Nonsense_Mutation	c.1045G>T	p.E349*	132	7			pathogenic		Likely Loss-of-function	0.0530303
DS63T	7577548	7577548	TP53	chr17	Missense_Mutation	c.733G>A	p.G245S	191	9	deleterious(0)	probably_damaging(0.998)	pathogenic,likely_pathogenic		Loss-of-function	0.0471204
DS63T	7578190	7578190	TP53	chr17	Missense_Mutation	c.659A>C	p.Y220S	115	7	deleterious(0)	probably_damaging(0.949)	likely_pathogenic,pathogenic		Loss-of-function	0.0608696
DS63T	7578446	7578446	TP53	chr17	Frame_Shift_Del	c.484del	p.I162Sfs*8	150	8					Likely Loss-of-function	0.0533333
DS66T	100617159	100617159	BTK	chrX	Splice_Site	c.588+2T>A	p.X196_splice	58	50			likely_pathogenic		Unknown	0.862069
DS70T	40748602	40748602	PTPRT	chr20	Nonsense_Mutation	c.2857C>T	p.R953*	207	9					Likely Loss-of-function	0.0434783
DS70T	49418395	49418395	KMT2D	chr12	Nonsense_Mutation	c.16018C>T	p.R5340*	217	11			pathogenic		Likely Loss-of-function	0.0506912
DS70T	7578406	7578406	TP53	chr17	Missense_Mutation	c.524G>A	p.R175H	137	47	tolerated(0.11)	benign(0.319)	pathogenic,likely_pathogenic,not_provided	3.98e-06	Loss-of-function	0.343066
DS70T	7579356	7579359	TP53	chr17	Frame_Shift_Del	c.328_331del	p.R110Wfs*12	128	37					Likely Loss-of-function	0.289062
DS70T	76949285	76949331	ATRX	chrX	Splice_Site	c.466_484+28del	p.X156_splice	125	24					Likely Loss-of-function	0.192
DS71T	153251913	153251914	FBXW7	chr4	Frame_Shift_Del	c.1092_1093del	p.N364Kfs*10	750	61					Likely Loss-of-function	0.0813333
DS71T	153251916	153251929	FBXW7	chr4	Frame_Shift_Del	c.1077_1090del	p.H359Qfs*11	825	61					Likely Loss-of-function	0.0739394
DS71T	7578394	7578394	TP53	chr17	Missense_Mutation	c.536A>G	p.H179R	302	235	deleterious(0)	probably_damaging(0.98)	conflicting_interpretations_of_pathogenicity,likely_pathogenic,uncertain_significance	3.98e-06	Loss-of-function	0.778146
DS71T	97934431	97934431	FANCC	chr9	Splice_Site	c.346-2A>G	p.X116_splice	381	16					Likely Loss-of-function	0.0419948
NDNS02T	139399683	139399776	NOTCH1	chr9	Splice_Site	c.4572_4586+79del	p.X1524_splice	535	41					Likely Loss-of-function	0.0766355
NDNS02T	16259937	16260001	SPEN	chr1	Frame_Shift_Del	c.7205_7269del	p.L2402Qfs*19	763	46					Likely Loss-of-function	0.0602883
NDNS02T	41564825	41564979	EP300	chr22	Splice_Site	c.4131_4172+113del	p.X1377_splice	451	21					Likely Loss-of-function	0.0465632
NDNS02T	42005421	42005421	MGA	chr15	Nonsense_Mutation	c.3157C>T	p.R1053*	427	21					Likely Loss-of-function	0.0491803
NDNS02T	42019467	42019567	MGA	chr15	Frame_Shift_Del	c.3523_3623del	p.P1175Sfs*25	743	41					Likely Loss-of-function	0.0551817
NDNS02T	44936072	44936072	KDM6A	chrX	Splice_Site	c.2832+1G>A	p.X944_splice	315	23			pathogenic		Likely Loss-of-function	0.0730159
NDNS02T	72828514	72828649	ZFHX3	chr16	Frame_Shift_Del	c.7932_8067del	p.L2644Ffs*16	892	42					Likely Loss-of-function	0.0470852
NDNS05T	118339420	118339494	KMT2A	chr11	Splice_Site	c.433-67_440del	p.X145_splice	109	7					Likely Loss-of-function	0.0642202
NDNS05T	120458203	120458203	NOTCH2	chr1	Frame_Shift_Del	c.7142del	p.G2381Afs*35	89	10					Likely Gain-of-function	0.11236
NDNS05T	151845869	151845935	KMT2C	chr7	Frame_Shift_Del	c.13077_13143del	p.K4359Nfs*3	147	11					Likely Loss-of-function	0.0748299
NDNS05T	32915286	32915286	BRCA2	chr13	Nonsense_Mutation	c.6794C>A	p.S2265*	107	5					Likely Loss-of-function	0.046729
NDNS05T	41988771	41988771	MGA	chr15	Nonsense_Mutation	c.1563C>A	p.C521*	130	14					Likely Loss-of-function	0.107692
NDNS05T	48937001	48937001	RB1	chr13	Nonsense_Mutation	c.769C>T	p.Q257*	132	36					Likely Loss-of-function	0.272727
NDNS05T	59763256	59763271	BRIP1	chr17	Frame_Shift_Del	c.2831_2846del	p.Q944Lfs*36	154	8					Likely Loss-of-function	0.0519481
NDNS05T	73349309	73349447	DIS3	chr13	Splice_Site	c.889_987+40del	p.X297_splice	91	12					Likely Loss-of-function	0.131868
NDNS05T	7577102	7577102	TP53	chr17	Missense_Mutation	c.836G>A	p.G279E	70	10	deleterious(0)	probably_damaging(1)	uncertain_significance,pathogenic,likely_pathogenic		Likely Loss-of-function	0.142857
NDNS07T	178098960	178098960	NFE2L2	chr2	Missense_Mutation	c.85G>C	p.D29H	580	58	deleterious(0)	probably_damaging(0.999)	likely_pathogenic		Likely Gain-of-function	0.1
NDNS07T	21971057	21971057	CDKN2A	chr9	Missense_Mutation	c.301G>T	p.G101W	424	119	deleterious(0)	probably_damaging(1)	risk_factor,uncertain_significance,pathogenic		Loss-of-function	0.28066
NDNS07T	7577090	7577090	TP53	chr17	Missense_Mutation	c.848G>C	p.R283P	470	93	deleterious(0.01)	probably_damaging(0.914)	uncertain_significance		Likely Loss-of-function	0.197872
NDNS07T	7578475	7578475	TP53	chr17	Missense_Mutation	c.455C>T	p.P152L	550	108	tolerated(0.08)	possibly_damaging(0.886)	pathogenic	7.96e-06	Likely Loss-of-function	0.196364
NDNS07T	7579336	7579336	TP53	chr17	Frame_Shift_Del	c.351del	p.T118Qfs*5	342	65					Likely Loss-of-function	0.190058
NDNS07T	7579376	7579376	TP53	chr17	Missense_Mutation	c.311A>C	p.Q104P	438	82	tolerated(1)	benign(0)			Likely Loss-of-function	0.187215
NDNS08T	108196954	108196955	ATM	chr11	Splice_Site	c.6975+2_6975+3delinsCC	p.X2325_splice	117	5					Likely Loss-of-function	0.042735
NDNS08T	120471774	120471900	NOTCH2	chr1	Splice_Site	c.3656-65_3717del	p.X1219_splice	252	15					Likely Loss-of-function	0.0595238
NDNS08T	152357852	152357852	XRCC2	chr7	Nonsense_Mutation	c.55G>T	p.E19*	70	3					Likely Loss-of-function	0.0428571
NDNS08T	21971057	21971057	CDKN2A	chr9	Missense_Mutation	c.301G>T	p.G101W	51	6	deleterious(0)	probably_damaging(1)	risk_factor,uncertain_significance,pathogenic		Loss-of-function	0.117647
NDNS08T	30715720	30715720	TGFBR2	chr3	Missense_Mutation	c.1453C>T	p.R485C	196	8	deleterious(0)	probably_damaging(1)	pathogenic		Unknown	0.0408163
NDNS08T	48919215	48919215	RB1	chr13	Splice_Site	c.381-1G>A	p.X127_splice	92	18			pathogenic		Likely Loss-of-function	0.195652
NDNS08T	52719307	52719307	PPP2R1A	chr19	Nonsense_Mutation	c.973C>T	p.Q325*	88	4					Likely Loss-of-function	0.0454545
NDNS08T	7578475	7578475	TP53	chr17	Missense_Mutation	c.455C>T	p.P152L	101	5	tolerated(0.08)	possibly_damaging(0.886)	pathogenic	7.96e-06	Likely Loss-of-function	0.0495049
NDNS08T	7579376	7579376	TP53	chr17	Missense_Mutation	c.311A>C	p.Q104P	71	6	tolerated(1)	benign(0)			Likely Loss-of-function	0.084507
NDNS15T	120461177	120461177	NOTCH2	chr1	Splice_Site	c.5782-1G>T	p.X1928_splice	124	51					Likely Loss-of-function	0.41129
NDNS15T	120479934	120480028	NOTCH2	chr1	Frame_Shift_Del	c.3399_3493del	p.H1133Qfs*2	278	18					Likely Loss-of-function	0.0647482
NDNS15T	3658772	3658778	SLX4	chr16	Frame_Shift_Del	c.188_194del	p.K63Mfs*22	228	13					Likely Loss-of-function	0.0570175
NDNS15T	47709951	47709958	MSH2	chr2	Frame_Shift_Del	c.2669_2676del	p.K890Tfs*6	126	8					Likely Loss-of-function	0.0634921
NDNS15T	55242511	55242511	EGFR	chr7	Missense_Mutation	c.2281G>A	p.D761N	167	8	deleterious(0)	probably_damaging(0.923)	likely_pathogenic		Gain-of-function	0.0479042
NDNS15T	63759794	63759873	ARID5B	chr10	Splice_Site	c.503-53_529del	p.X168_splice	312	36					Likely Loss-of-function	0.115385
NDNS15T	7577121	7577121	TP53	chr17	Missense_Mutation	c.817C>T	p.R273C	149	90	deleterious(0)	probably_damaging(0.999)	not_provided,uncertain_significance,pathogenic,pathogenic/likely_pathogenic,likely_pathogenic	1.2e-05	Likely Loss-of-function	0.604027
NDNS15T	89349019	89349019	ANKRD11	chr16	Nonsense_Mutation	c.3931C>T	p.R1311*	100	4					Likely Loss-of-function	0.04
NDNS16T	139399303	139399307	NOTCH1	chr9	Frame_Shift_Del	c.4836_4840del	p.Q1613Dfs*28	447	44					Likely Loss-of-function	0.098434
NDNS16T	7578271	7578271	TP53	chr17	Missense_Mutation	c.578A>G	p.H193R	448	114	deleterious(0)	probably_damaging(1)	likely_pathogenic		Likely Loss-of-function	0.254464
NDNS16T	7579332	7579332	TP53	chr17	Missense_Mutation	c.355G>C	p.A119P	281	65	deleterious(0)	probably_damaging(0.997)	uncertain_significance		Likely Loss-of-function	0.231317
NDNS18T	139418400	139418400	NOTCH1	chr9	Nonsense_Mutation	c.172C>T	p.Q58*	174	11					Likely Loss-of-function	0.0632184
NDNS18T	2130350	2130350	TSC2	chr16	Nonsense_Mutation	c.3582G>A	p.W1194*	203	14					Likely Loss-of-function	0.0689655
NDNS18T	86633789	86633789	RASA1	chr5	Splice_Site	c.900-2A>T	p.X300_splice	153	10					Likely Loss-of-function	0.0653595
NDNS20T	128846398	128846398	SMO	chr7	Missense_Mutation	c.1234C>T	p.L412F	100	12	deleterious(0)	probably_damaging(0.99)	pathogenic		Gain-of-function	0.12
NDNS20T	16256243	16256243	SPEN	chr1	Nonsense_Mutation	c.3508C>T	p.R1170*	287	18					Likely Loss-of-function	0.0627178
NDNS20T	187519062	187519130	FAT1	chr4	Splice_Site	c.12253_12257+64del	p.X4085_splice	155	23					Likely Loss-of-function	0.148387
NDNS23T	150005663	150005663	LATS1	chr6	Nonsense_Mutation	c.562C>T	p.Q188*	162	110					Loss-of-function	0.679012
NDNS23T	7578448	7578448	TP53	chr17	Missense_Mutation	c.482C>A	p.A161D	155	92	deleterious(0)	probably_damaging(0.999)	uncertain_significance,likely_pathogenic		Likely Loss-of-function	0.593548
NDNS25T	39934364	39934364	BCOR	chrX	Frame_Shift_Del	c.235del	p.R79Gfs*31	599	170					Likely Loss-of-function	0.283806
NDNS26T	139401394	139401394	NOTCH1	chr9	Nonsense_Mutation	c.3675C>A	p.C1225*	172	10					Likely Loss-of-function	0.0581395
NDNS26T	187535444	187535444	FAT1	chr4	Nonsense_Mutation	c.9130C>T	p.Q3044*	349	69					Likely Loss-of-function	0.197708
NDNS26T	187630513	187630513	FAT1	chr4	Frame_Shift_Del	c.469del	p.S157Lfs*8	515	100					Likely Loss-of-function	0.194175
NDNS26T	202150015	202150015	CASP8	chr2	Nonsense_Mutation	c.1456C>T	p.Q486*	454	138					Likely Loss-of-function	0.303965
NDNS26T	29553474	29553474	NF1	chr17	Frame_Shift_Del	c.2024del	p.G675Efs*13	456	51					Likely Loss-of-function	0.111842
NDNS26T	63411276	63411276	AMER1	chrX	Nonsense_Mutation	c.1891C>T	p.R631*	283	60					Likely Loss-of-function	0.212014
NDNS26T	86628374	86628374	RASA1	chr5	Nonsense_Mutation	c.743C>A	p.S248*	236	45					Likely Loss-of-function	0.190678
NDNS27T	120491682	120491683	NOTCH2	chr1	Frame_Shift_Del	c.2546_2547del	p.K849Rfs*6	663	251					Likely Loss-of-function	0.378582
NDNS27T	178936091	178936091	PIK3CA	chr3	Missense_Mutation	c.1633G>A	p.E545K	815	208	deleterious(0.02)	probably_damaging(0.909)	pathogenic,pathogenic/likely_pathogenic,not_provided,likely_pathogenic	4.03e-06	Gain-of-function	0.255215
NDNS27T	29557315	29557315	NF1	chr17	Nonsense_Mutation	c.3028C>T	p.Q1010*	663	119					Likely Loss-of-function	0.179487
NDNS27T	7577096	7577096	TP53	chr17	Missense_Mutation	c.842A>T	p.D281V	530	339	deleterious(0)	probably_damaging(0.987)	pathogenic,likely_pathogenic		Likely Loss-of-function	0.639623
NDNS30T	101908765	101908765	TGFBR1	chr9	Splice_Site	c.1131-2A>T	p.X377_splice	112	23					Likely Loss-of-function	0.205357
NDNS30T	152346218	152346218	XRCC2	chr7	Frame_Shift_Del	c.352del	p.V118Cfs*16	198	32					Likely Loss-of-function	0.161616
NDNS30T	16260275	16260320	SPEN	chr1	Frame_Shift_Del	c.7543_7588del	p.S2515Afs*5	497	22					Likely Loss-of-function	0.0442656
NDNS30T	21971158	21971158	CDKN2A	chr9	Missense_Mutation	c.200G>T	p.G67V	179	95	deleterious(0)	probably_damaging(0.997)			Likely Loss-of-function	0.530726
NDNS30T	72827610	72827610	ZFHX3	chr16	Nonsense_Mutation	c.8971C>T	p.Q2991*	291	91					Likely Loss-of-function	0.312715
NDNS30T	7578454	7578454	TP53	chr17	Missense_Mutation	c.476C>T	p.A159V	209	82	deleterious(0)	possibly_damaging(0.772)	uncertain_significance		Likely Loss-of-function	0.392344
NDNS31T	7578532	7578532	TP53	chr17	Frame_Shift_Del	c.398del	p.M133Sfs*37	271	96					Likely Loss-of-function	0.354244
NDNS31T	90965716	90965809	NBN	chr8	Frame_Shift_Del	c.1508_1601del	p.N503Ifs*12	1041	46					Likely Loss-of-function	0.0441883
NDNS33T	114710564	114710564	TCF7L2	chr10	Nonsense_Mutation	c.49G>T	p.E17*	104	35					Likely Loss-of-function	0.336538
NDNS33T	139413923	139413923	NOTCH1	chr9	Nonsense_Mutation	c.837C>A	p.Y279*	55	33					Likely Loss-of-function	0.6
NDNS33T	153268126	153268126	FBXW7	chr4	Frame_Shift_Del	c.682del	p.V228Sfs*11	234	149					Likely Loss-of-function	0.636752
NDNS33T	7577548	7577548	TP53	chr17	Missense_Mutation	c.733G>A	p.G245S	132	65	deleterious(0)	probably_damaging(0.998)	pathogenic,likely_pathogenic		Loss-of-function	0.492424
NDNS34T	142266753	142266753	ATR	chr3	Splice_Site	c.3172-1G>C	p.X1058_splice	217	22					Likely Loss-of-function	0.101382
NDNS34T	28599247	28599247	SESN2	chr1	Frame_Shift_Del	c.693del	p.T232Hfs*15	149	6					Likely Loss-of-function	0.0402685
NDNS34T	7578212	7578212	TP53	chr17	Nonsense_Mutation	c.637C>T	p.R213*	208	33			pathogenic		Likely Loss-of-function	0.158654
NDNS35T	49033845	49033845	RB1	chr13	Missense_Mutation	c.1982G>T	p.R661L	50	35	deleterious(0)	probably_damaging(1)			Likely Loss-of-function	0.7
NDNS36T	10599854	10599901	KEAP1	chr19	Splice_Site	c.1675_1708+14del	p.X559_splice	62	4					Likely Loss-of-function	0.0645161
NDNS36T	139399417	139399417	NOTCH1	chr9	Missense_Mutation	c.4726G>A	p.V1576M	56	6	tolerated(0.05)	possibly_damaging(0.656)			Likely Gain-of-function	0.107143
NDNS36T	41266471	41266471	CTNNB1	chr3	Nonsense_Mutation	c.268C>T	p.R90*	54	4			pathogenic		Unknown	0.0740741
NDNS36T	67473635	67473635	SMAD3	chr15	Missense_Mutation	c.715G>A	p.E239K	50	14	deleterious(0)	probably_damaging(1)	uncertain_significance,likely_pathogenic		Likely Loss-of-function	0.28
NDNS36T	70356854	70356854	MED12	chrX	Nonsense_Mutation	c.5526C>G	p.Y1842*	50	8					Likely Loss-of-function	0.16
NDNS36T	70405530	70405597	TET1	chr10	Frame_Shift_Del	c.3047_3114del	p.D1016Afs*5	102	17					Likely Loss-of-function	0.166667
NDNS36T	72831813	72831868	ZFHX3	chr16	Frame_Shift_Del	c.4713_4768del	p.H1571Qfs*8	112	37					Likely Loss-of-function	0.330357
NDNS37T	112178108	112178108	APC	chr5	Nonsense_Mutation	c.6817G>T	p.G2273*	485	38					Likely Loss-of-function	0.0783505
NDNS37T	44942708	44942708	KDM6A	chrX	Nonsense_Mutation	c.3288G>A	p.W1096*	189	102					Likely Loss-of-function	0.539683
NDNS37T	46242754	46242754	ARID2	chr12	Splice_Site	c.1715+1G>A	p.X572_splice	149	10					Likely Loss-of-function	0.0671141
NDNS37T	66941679	66941679	AR	chrX	Missense_Mutation	c.2323C>T	p.R775C	99	4	deleterious(0)	probably_damaging(0.997)	pathogenic		Unknown	0.040404
NDNS37T	70332621	70332621	TET1	chr10	Nonsense_Mutation	c.526C>T	p.Q176*	211	9					Likely Loss-of-function	0.042654
NDNS37T	7577058	7577058	TP53	chr17	Nonsense_Mutation	c.880G>T	p.E294*	314	121			pathogenic		Likely Loss-of-function	0.38535
NDNS37T	7579305	7579313	TP53	chr17	Splice_Site	c.374_375+7del	p.X125_splice	144	25					Likely Loss-of-function	0.173611
NDNS37T	89692883	89692883	PTEN	chr10	Missense_Mutation	c.367C>T	p.H123Y	220	115	deleterious(0)	probably_damaging(0.996)	pathogenic/likely_pathogenic,likely_pathogenic		Loss-of-function	0.522727
NDNS38T	112174799	112174799	APC	chr5	Nonsense_Mutation	c.3508A>T	p.K1170*	229	19					Likely Loss-of-function	0.0829694
NDNS38T	157522273	157522282	ARID1B	chr6	Frame_Shift_Del	c.4553_4562del	p.Q1518Lfs*58	212	9					Likely Loss-of-function	0.0424528
NDNS38T	178936082	178936082	PIK3CA	chr3	Missense_Mutation	c.1624G>A	p.E542K	356	33	deleterious(0.04)	probably_damaging(0.912)	pathogenic,likely_pathogenic		Gain-of-function	0.0926966
NDNS40T	41568555	41568555	EP300	chr22	Missense_Mutation	c.4505C>T	p.P1502L	214	78	deleterious(0)	probably_damaging(0.999)	uncertain_significance,likely_pathogenic		Loss-of-function	0.364486
NDNS40T	7578406	7578406	TP53	chr17	Missense_Mutation	c.524G>A	p.R175H	179	58	tolerated(0.11)	benign(0.319)	pathogenic,likely_pathogenic,not_provided	3.98e-06	Loss-of-function	0.324022
NDNS41T	176694699	176694699	NSD1	chr5	Nonsense_Mutation	c.5283G>A	p.W1761*	366	157					Likely Loss-of-function	0.428962
NDNS41T	7577141	7577141	TP53	chr17	Missense_Mutation	c.797G>A	p.G266E	285	116	deleterious(0)	probably_damaging(0.999)	uncertain_significance,conflicting_interpretations_of_pathogenicity,pathogenic,likely_pathogenic		Likely Loss-of-function	0.407018
NDNS42T	153244091	153244091	FBXW7	chr4	Missense_Mutation	c.2066G>A	p.R689Q	362	20	deleterious(0)	probably_damaging(0.997)			Likely Loss-of-function	0.0552486
NDNS42T	47045572	47045572	RBM10	chrX	Splice_Site	c.2537+2T>G	p.X846_splice	184	10					Likely Loss-of-function	0.0543478
NDNS42T	50783774	50783774	CYLD	chr16	Frame_Shift_Del	c.168del	p.H57Ifs*16	453	24					Likely Loss-of-function	0.0529801
NDNS42T	7578550	7578550	TP53	chr17	Missense_Mutation	c.380C>T	p.S127F	205	31	deleterious(0)	probably_damaging(1)	uncertain_significance,likely_pathogenic		Likely Loss-of-function	0.15122
NDNS43T	111885051	111885138	SH2B3	chr12	Splice_Site	c.1021+31_1029del	p.X341_splice	897	82					Likely Loss-of-function	0.0914158
NDNS43T	2489275	2489275	TNFRSF14	chr1	Splice_Site	c.178+2T>A	p.X60_splice	305	14					Likely Loss-of-function	0.0459016
NDNS43T	7578208	7578208	TP53	chr17	Missense_Mutation	c.641A>G	p.H214R	541	32	deleterious(0.02)	probably_damaging(0.936)	likely_pathogenic		Inconclusive	0.0591497
NDNS44T	21974695	21974695	CDKN2A	chr9	Nonsense_Mutation	c.132C>G	p.Y44*	336	229			pathogenic		Likely Loss-of-function	0.681548
NDNS44T	7578190	7578190	TP53	chr17	Missense_Mutation	c.659A>G	p.Y220C	527	386	deleterious(0)	probably_damaging(0.998)	likely_pathogenic,pathogenic	7.96e-06	Loss-of-function	0.732448
NDNS45T	21971186	21971186	CDKN2A	chr9	Nonsense_Mutation	c.172C>T	p.R58*	273	119			pathogenic,likely_pathogenic		Likely Loss-of-function	0.435897
NDNS45T	37070420	37070420	MLH1	chr3	Nonsense_Mutation	c.1555G>T	p.E519*	141	8					Likely Loss-of-function	0.0567376
NDNS45T	49446346	49446346	KMT2D	chr12	Splice_Site	c.1258+1G>A	p.X420_splice	348	82					Likely Loss-of-function	0.235632
NDNS45T	7578541	7578541	TP53	chr17	Missense_Mutation	c.389T>A	p.L130H	202	95	deleterious(0)	probably_damaging(1)	uncertain_significance		Likely Loss-of-function	0.470297
NDNS47T	108198398	108198398	ATM	chr11	Nonsense_Mutation	c.7002C>A	p.Y2334*	69	4					Likely Loss-of-function	0.057971
NDNS47T	176638491	176638491	NSD1	chr5	Nonsense_Mutation	c.3091C>T	p.R1031*	122	21			pathogenic		Likely Loss-of-function	0.172131
NDNS48T	15298806	15298806	NOTCH3	chr19	Splice_Site	c.1493-1G>T	p.X498_splice	405	105					Likely Gain-of-function	0.259259
NDNS48T	178098847	178098897	NFE2L2	chr2	In_Frame_Del	c.148_198del	p.K50_Q66del	897	234					Gain-of-function	0.26087
NDNS48T	58740811	58740824	PPM1D	chr17	Frame_Shift_Del	c.1718_1731del	p.K573Tfs*8	821	68					Likely Gain-of-function	0.0828258
NDNS48T	7577124	7577124	TP53	chr17	Missense_Mutation	c.814G>A	p.V272M	492	109	deleterious(0)	probably_damaging(0.998)	uncertain_significance,likely_pathogenic	3.99e-06	Likely Loss-of-function	0.221545
NDNS48T	7577514	7577514	TP53	chr17	Frame_Shift_Del	c.767del	p.T256Nfs*89	466	45					Likely Loss-of-function	0.0965665
NDNS48T	7577550	7577550	TP53	chr17	Missense_Mutation	c.731G>T	p.G244V	549	190	deleterious(0)	probably_damaging(1)	likely_pathogenic		Likely Loss-of-function	0.346084
NDNS50T	178098810	178098810	NFE2L2	chr2	Missense_Mutation	c.235G>C	p.E79Q	650	30	deleterious(0)	probably_damaging(0.996)	likely_pathogenic		Likely Gain-of-function	0.0461538
NDNS50T	72495950	72495950	RYBP	chr3	Nonsense_Mutation	c.122C>A	p.S41*	140	13					Likely Loss-of-function	0.0928571
NDNS50T	7578394	7578394	TP53	chr17	Missense_Mutation	c.536A>G	p.H179R	227	120	deleterious(0)	probably_damaging(0.98)	conflicting_interpretations_of_pathogenicity,likely_pathogenic,uncertain_significance	3.98e-06	Loss-of-function	0.528634
NDNS51T	7578228	7578235	TP53	chr17	Frame_Shift_Del	c.614_621del	p.Y205*	384	103					Likely Loss-of-function	0.268229
NDNS53T	176562446	176562446	NSD1	chr5	Frame_Shift_Del	c.343del	p.S115Pfs*2	623	279					Likely Loss-of-function	0.447833
NDNS53T	178098806	178098806	NFE2L2	chr2	Missense_Mutation	c.239C>G	p.T80R	751	171	deleterious(0)	probably_damaging(0.997)			Gain-of-function	0.227696
NDNS53T	178936082	178936082	PIK3CA	chr3	Missense_Mutation	c.1624G>A	p.E542K	596	30	deleterious(0.04)	probably_damaging(0.912)	pathogenic,likely_pathogenic		Gain-of-function	0.0503356
NDNS53T	359972	359972	AXIN1	chr16	Splice_Site	c.1116+1G>A	p.X372_splice	218	9					Likely Loss-of-function	0.0412844
NDNS53T	7578235	7578235	TP53	chr17	Missense_Mutation	c.614A>G	p.Y205C	479	87	deleterious(0)	probably_damaging(0.998)	likely_pathogenic		Loss-of-function	0.181628
NDNS53T	7578259	7578259	TP53	chr17	Missense_Mutation	c.590T>G	p.V197G	488	73	deleterious(0)	probably_damaging(0.998)	uncertain_significance		Likely Loss-of-function	0.14959
NDNS53T	8341980	8341980	PTPRD	chr9	Splice_Site	c.4662-2A>G	p.X1554_splice	169	7					Likely Loss-of-function	0.0414201
